# Supplementary material for: EnrichedHeatmap: an R/Bioconductor package for comprehensive visualization of genomic signal associations
Source: BMC Genomics. 2018 Apr 4;19:234. doi: 10.1186/s12864-018-4625-x (PMC5885322; doi:10.1186/s12864-018-4625-x)
Supplement: Supplementary file 1 — Data and source code for producing Figs. 1 and 2. (GZ 45195 kb) [file 12864_2018_4625_MOESM1_ESM.gz]

Archive with 19 entries (17 files):
- EnrichedHeatmap-supplementary
- EnrichedHeatmap-supplementary/roadmap.png
- EnrichedHeatmap-supplementary/.DS_Store
- EnrichedHeatmap-supplementary/figure1.R
- EnrichedHeatmap-supplementary/build_all.sh
- EnrichedHeatmap-supplementary/supplS1.md
- EnrichedHeatmap-supplementary/figure
- EnrichedHeatmap-supplementary/figure/unnamed-chunk-30-1.png
- EnrichedHeatmap-supplementary/figure/unnamed-chunk-29-1.png
- EnrichedHeatmap-supplementary/figure/unnamed-chunk-28-1.png
- EnrichedHeatmap-supplementary/supplS1.Rmd
- EnrichedHeatmap-supplementary/figure2.R
- EnrichedHeatmap-supplementary/custom.css
- EnrichedHeatmap-supplementary/roadmap_lung_wgbs_chr21_meth.rds
- EnrichedHeatmap-supplementary/figure1.pdf
- EnrichedHeatmap-supplementary/supplS1.html
- EnrichedHeatmap-supplementary/figure2.png
- EnrichedHeatmap-supplementary/roadmap_normalized_matrices.RData
- EnrichedHeatmap-supplementary/figure2.pdf
