# Supplementary material for: EnrichedHeatmap: an R/Bioconductor package for comprehensive visualization of genomic signal associations
Source: BMC Genomics. 2018 Apr 4;19:234. doi: 10.1186/s12864-018-4625-x (PMC5885322; doi:10.1186/s12864-018-4625-x)
Supplement: Supplementary file 1 — Data and source code for producing Figs. 1 and 2. (GZ 45195 kb) [file 12864_2018_4625_MOESM1_ESM.gz › EnrichedHeatmap-supplementary/build_all.sh]

rm figure1.pdf
Rscript figure1.R

rm figure2.pdf
Rscript figure2.R
convert -density 200 figure2.pdf figure2.png

rm supplS1.md supplS1.html
time Rscript -e "knitr::knit('supplS1.Rmd');markdown::markdownToHTML('supplS1.md', 'supplS1.html')"
