# Supplementary material for: EnrichedHeatmap: an R/Bioconductor package for comprehensive visualization of genomic signal associations
Source: BMC Genomics. 2018 Apr 4;19:234. doi: 10.1186/s12864-018-4625-x (PMC5885322; doi:10.1186/s12864-018-4625-x)
Supplement: Supplementary file 1 — Data and source code for producing Figs. 1 and 2. (GZ 45195 kb) [file 12864_2018_4625_MOESM1_ESM.gz › EnrichedHeatmap-supplementary/custom.css]

#toc {
  position: fixed;
  left: 0;
  top: 20px;
  width: 200px;
  height: 100%;
  overflow:auto;
  padding: 0px 10px 0px 10px;
}
#toc_header {
  display: none;
}
#toc ul {
  margin: 0px;
  padding: 0px;
}
#toc ul li {
  list-style-type: none;
}

#toc ul li ul li {
  margin-left: 15px;
  list-style-type: circle;
}
body, td {
    font-family: Arial,Helvetica,sans-serif;
    background-color: white;
    font-size: 13px;
    max-width: 900px;
    margin: auto;
    margin-left:210px;
    padding: 0px 10px 0px 10px;
    border-left: 1px solid #EEEEEE;
    line-height: 150%;
}

tt, code, pre {
   font-family: 'DejaVu Sans Mono', 'Droid Sans Mono', 'Lucida Console', Consolas, Monaco, monospace;
}

h1 {
   font-size:2.2em;
}

h2 {
   font-size:1.8em;
}

h3 {
   font-size:1.4em;
}

h4 {
   font-size:1.0em;
}

h5 {
   font-size:0.9em;
}

h6 {
   font-size:0.8em;
}

a {
  text-decoration: none;
}

a:hover {
  text-decoration: underline;
}

a:visited {
   color: rgb(50%, 0%, 50%);
}

pre, img {
  max-width: 100%;
}
pre {
  overflow-x: auto;
}
pre code {
   display: block; padding: 0.5em;
}

code {
  font-size: 92%;
  border: 1px solid #ccc;
}

code[class] {
  background-color: #F8F8F8;
}

table, td, th {
  border: none;
}

blockquote {
   color:#666666;
   margin:0;
   padding-left: 1em;
   border-left: 0.5em #EEE solid;
}

hr {
   height: 0px;
   border-bottom: none;
   border-top-width: thin;
   border-top-style: dotted;
   border-top-color: #999999;
}

@media print {
   * {
      background: transparent !important;
      color: black !important;
      filter:none !important;
      -ms-filter: none !important;
   }

   body {
      font-size:12pt;
      max-width:100%;
   }

   a, a:visited {
      text-decoration: underline;
   }

   hr {
      visibility: hidden;
      page-break-before: always;
   }

   pre, blockquote {
      padding-right: 1em;
      page-break-inside: avoid;
   }

   tr, img {
      page-break-inside: avoid;
   }

   img {
      max-width: 100% !important;
   }

   @page :left {
      margin: 15mm 20mm 15mm 10mm;
   }

   @page :right {
      margin: 15mm 10mm 15mm 20mm;
   }

   p, h2, h3 {
      orphans: 3; widows: 3;
   }

   h2, h3 {
      page-break-after: avoid;
   }
}
